# Supplementary material for: A Feasibility Study to Determine Whether Neuromuscular Adaptations to Equine Water Treadmill Exercise Can Be Detected Using Synchronous Surface Electromyography and Kinematic Data
Source: Animals (Basel). 2025 Nov 1;15(21):3189. doi: 10.3390/ani15213189 (PMC12606775; doi:10.3390/ani15213189)
Supplement: Supplementary file 1 [file animals-15-03189-s001.zip]

Archive with 6 entries (6 files):
- Supplementary Figure S1.jpg
- Supplementary Figure S2.png
- Supplementary Figure S3.jpg
- Supplementary Figure S4.jpg
- Supplementary Figure S5.jpg
- Supplementary Materials.pdf
